# Supplementary material for: Detailed Structural Analysis of the Immunoregulatory Polysaccharides from the Mycobacterium Bovis BCG
Source: Molecules. 2022 Sep 3;27(17):5691. doi: 10.3390/molecules27175691 (PMC9458083; doi:10.3390/molecules27175691)
Supplement: Supplementary file 1 [file molecules-27-05691-s001.zip]

Archive with 1 entries (1 files):
- molecules-1879493-Supplementary.pdf
